# Supplementary material for: A surge in respiratory syncytial virus infection-related hospitalizations associated with the COVID-19 pandemic: An observational study at pediatric emergency referral hospitals in Tokushima Prefecture
Source: PLOS Glob Public Health. 2023 Jun 2;3(6):e0001974. doi: 10.1371/journal.pgph.0001974 (PMC10237384; doi:10.1371/journal.pgph.0001974)
Supplement: S1 Data — (XLSX) [file pgph.0001974.s001.xlsx]

## Sheet: Supplemental information 1_RS全体
hospitalization date（YYYY/MM/DD）	antigen rapid test	residence of Tokushima Prefecture	Age: months	sex	palivizumab indication	palivizumab prophylaxis	presence of siblings	hospitalization duration	oxygen use	HFNC use	ventilator use	death
2018-01-01	1	1	9	1	0	0	0	4	0	0	0	0
2018-01-05	1	1	0	1	0	0	2	8	1	0	0	0
2018-01-07	1	1	5	1	0	0	1	6	0	0	0	0
2018-01-10	1	1	1	1	1	1	0	5	0	0	0	0
2018-01-13	1	1	8	0	0	0	2	5	0	0	0	0
2018-01-13	1	1	16	0	0	0	2	4	1	0	0	0
2018-01-22	1	1	2	1	0	0	1	6	1	0	0	0
2018-01-23	1	1	3	0	0	0	0	7	1	0	0	0
2018-01-24	1	1	3	0	0	0	1	4	0	0	0	0
2018-01-24	1	1	28	1	0	0	1	4	0	0	0	0
2018-01-24	1	1	6	0	0	0	1	8	1	0	0	0
2018-01-26	1	1	18	1	0	0	1	7	0	0	0	0
2018-01-29	1	1	79	0	0	0	1	3	0	0	0	0
2018-01-29	1	1	20	1	0	0	1	6	1	0	0	0
2018-01-30	1	1	2	1	0	0	1	3	0	0	0	0
2018-02-01	1	1	3	1	0	0	1	6	1	0	0	0
2018-02-02	1	1	2	0	0	0	1	6	0	0	0	0
2018-02-02	1	1	17	0	0	0	1	3	0	0	0	0
2018-02-02	1	1	11	0	0	0	2	4	1	0	0	0
2018-02-04	1	1	47	0	0	0	0	5	0	0	0	0
2018-02-05	1	1	8	0	0	0	1	3	0	0	0	0
2018-02-07	1	1	10	0	0	0	1	6	0	0	0	0
2018-02-09	1	1	3	1	0	0	1	6	0	0	0	0
2018-02-09	1	1	16	0	0	0	2	6	0	0	0	0
2018-02-10	1	1	0	1	0	0	1	4	0	0	0	0
2018-02-12	1	1	1	0	0	0	1	6	1	0	0	0
2018-02-16	1	1	2	0	0	0	2	4	1	0	0	0
2018-02-17	1	1	1	1	0	0	1	4	0	0	0	0
2018-02-18	1	1	3	1	0	0	2	10	1	1	0	0
2018-02-22	1	1	0	0	0	0	1	3	0	0	0	0
2018-02-28	1	1	2	1	0	0	0	4	0	0	0	0
2018-03-06	1	0	16	0	0	0	0	3	0	0	0	0
2018-03-07	1	1	13	1	0	0	2	4	0	0	0	0
2018-03-11	1	1	0	0	0	0	1	9	1	0	0	0
2018-03-11	0	1	19	0	0	0	1	4	1	0	0	0
2018-03-20	1	1	3	1	0	0	0	3	0	0	0	0
2018-03-26	1	1	21	0	0	0	1	5	0	0	0	0
2018-03-28	1	1	26	0	0	0	2	5	0	0	0	0
2018-03-29	1	1	12	1	0	0	1	4	1	0	0	0
2018-03-31	1	1	14	0	0	0	2	4	0	0	0	0
2018-04-01	1	1	2	1	1	1	1	4	0	0	0	0
2018-04-01	1	1	22	1	0	0	1	7	1	0	0	0
2018-04-02	1	1	31	1	0	0	1	8	0	0	0	0
2018-04-02	1	1	8	1	0	0	1	8	0	0	0	0
2018-04-02	1	1	3	1	0	0	0	6	0	0	0	0
2018-04-02	1	1	15	0	0	0	1	8	0	0	0	0
2018-04-03	1	1	16	1	0	0	0	7	0	0	0	0
2018-04-04	1	1	13	0	0	0	2	7	1	0	0	0
2018-04-06	1	1	1	0	0	0	1	7	1	1	0	0
2018-04-06	1	1	7	1	0	0	2	6	1	0	0	0
2018-04-09	1	1	7	1	0	0	1	5	0	0	0	0
2018-04-10	1	1	11	1	0	0	2	5	1	0	0	0
2018-04-14	1	1	2	1	0	0	1	6	1	0	0	0
2018-04-14	1	1	1	1	0	0	1	9	1	1	0	0
2018-04-16	1	1	5	0	0	0	1	4	0	0	0	0
2018-04-17	1	1	7	1	0	0	1	4	0	0	0	0
2018-04-17	1	1	17	0	0	0	1	5	1	0	0	0
2018-04-20	1	1	10	0	0	0	0	5	0	0	0	0
2018-04-20	1	1	13	1	0	0	2	6	1	0	0	0
2018-04-21	1	1	10	0	0	0	0	4	0	0	0	0
2018-05-01	1	1	25	1	0	0	1	4	0	0	0	0
2018-05-01	1	1	2	0	0	0	1	8	1	0	0	0
2018-05-02	1	1	1	1	0	0	1	7	1	0	0	0
2018-05-03	1	1	4	0	0	0	2	5	0	0	0	0
2018-05-04	1	1	1	0	0	0	1	6	1	0	0	0
2018-05-10	1	1	2	1	0	0	1	10	1	1	0	0
2018-05-11	1	1	15	1	0	0	2	6	1	0	0	0
2018-05-18	1	1	3	1	0	0	1	4	0	0	0	0
2018-05-18	1	1	15	1	0	0	0	4	0	0	0	0
2018-06-03	1	1	1	0	0	0	1	8	1	1	0	0
2018-06-08	1	1	10	1	0	0	2	4	0	0	0	0
2018-06-11	1	1	8	1	0	0	1	4	1	0	0	0
2018-06-11	1	1	23	0	0	0	1	4	1	0	0	0
2018-06-12	1	1	1	1	0	0	1	7	0	0	0	0
2018-06-13	1	1	1	0	0	0	2	6	1	0	0	0
2018-06-13	1	1	10	0	0	0	1	5	1	0	0	0
2018-06-14	1	1	15	1	0	0	1	6	0	0	0	0
2018-06-16	1	1	5	1	0	0	2	4	1	0	0	0
2018-06-20	1	1	14	0	0	0	1	5	0	0	0	0
2018-06-20	1	1	19	1	0	0	1	7	1	0	0	0
2018-06-20	1	1	29	1	0	0	1	5	0	0	0	0
2018-06-21	1	1	1	1	0	0	1	6	0	0	0	0
2018-06-23	1	1	3	0	0	0	1	5	0	0	0	0
2018-06-29	1	1	18	0	0	0	1	7	1	0	0	0
2018-06-29	1	1	10	1	0	0	0	9	1	0	0	0
2018-07-02	1	1	3	1	0	0	1	5	1	0	0	0
2018-07-04	0	1	19	0	0	0	1	4	0	0	0	0
2018-07-05	1	1	9	0	0	0	0	4	0	0	0	0
2018-07-07	1	1	33	0	0	0	1	4	0	0	0	0
2018-07-09	1	1	11	1	0	0	1	5	0	0	0	0
2018-07-10	1	1	14	0	0	0	1	6	0	0	0	0
2018-07-11	1	1	6	0	0	0	1	6	0	0	0	0
2018-07-12	1	1	24	1	0	0	1	5	0	0	0	0
2018-07-13	1	1	9	1	0	0	1	6	0	0	0	0
2018-07-13	1	1	1	0	0	0	1	7	1	1	0	0
2018-07-13	1	1	11	1	0	0	2	5	1	0	0	0
2018-07-14	1	1	9	1	0	0	1	3	1	0	0	0
2018-07-14	1	1	30	1	0	0	1	3	0	0	0	0
2018-07-14	1	1	1	1	0	0	1	5	0	0	0	0
2018-07-15	1	1	12	1	0	0	1	9	0	0	0	0
2018-07-17	1	1	54	1	0	0	1	3	0	0	0	0
2018-07-17	1	1	27	0	0	0	1	3	0	0	0	0
2018-07-17	1	1	1	1	1	0	1	6	1	0	0	0
2018-07-18	1	1	18	1	0	0	1	4	0	0	0	0
2018-07-19	1	1	1	1	0	0	1	7	1	1	0	0
2018-07-19	1	1	20	1	0	0	2	6	1	0	0	0
2018-07-21	1	1	2	0	1	1	1	4	0	0	0	0
2018-07-21	1	1	2	0	1	1	1	4	0	0	0	0
2018-07-21	1	1	18	1	0	0	1	5	1	0	0	0
2018-07-24	1	1	5	1	0	0	1	5	0	0	0	0
2018-07-27	1	1	13	0	1	0	1	4	0	0	0	0
2018-07-27	1	1	2	1	0	0	1	6	0	0	0	0
2018-07-27	1	1	16	1	0	0	0	3	0	0	0	0
2018-07-28	1	1	2	1	0	0	1	4	0	0	0	0
2018-07-29	1	1	15	1	0	0	1	5	0	0	0	0
2018-07-30	1	1	8	1	0	0	1	5	0	0	0	0
2018-08-01	1	1	28	1	0	0	0	5	0	0	0	0
2018-08-02	1	1	13	0	0	0	1	4	0	0	0	0
2018-08-02	1	1	12	1	0	0	1	4	0	0	0	0
2018-08-03	1	1	1	1	0	0	1	10	1	1	0	0
2018-08-04	1	1	14	0	0	0	1	4	0	0	0	0
2018-08-04	1	1	16	0	0	0	1	4	0	0	0	0
2018-08-05	1	1	3	0	0	0	1	5	1	0	0	0
2018-08-06	1	1	2	1	0	0	1	7	1	0	0	0
2018-08-07	1	1	10	1	0	0	0	5	0	0	0	0
2018-08-07	1	1	18	0	0	0	1	5	0	0	0	0
2018-08-07	1	1	40	1	0	0	2	4	0	0	0	0
2018-08-08	1	1	15	1	0	0	0	4	0	0	0	0
2018-08-08	1	1	14	1	0	0	2	6	0	0	0	0
2018-08-08	1	1	30	0	0	0	1	3	0	0	0	0
2018-08-09	1	1	21	0	0	0	0	3	0	0	0	0
2018-08-09	1	1	13	1	0	0	1	4	0	0	0	0
2018-08-09	1	1	9	1	0	0	1	3	0	0	0	0
2018-08-10	1	1	1	1	1	1	1	5	0	0	0	0
2018-08-11	1	1	13	1	0	0	1	7	1	0	0	0
2018-08-11	1	1	16	0	0	0	1	4	0	0	0	0
2018-08-13	1	1	4	0	0	0	1	4	0	0	0	0
2018-08-13	1	1	4	1	0	0	1	5	0	0	0	0
2018-08-13	1	1	24	1	0	0	0	7	0	0	0	0
2018-08-13	1	1	5	1	0	0	1	4	0	0	0	0
2018-08-13	1	1	2	0	0	0	2	5	1	0	0	0
2018-08-14	1	1	4	1	0	0	1	6	0	0	0	0
2018-08-14	1	1	20	1	0	0	1	4	0	0	0	0
2018-08-15	1	1	15	1	0	0	0	4	0	0	0	0
2018-08-15	1	1	22	0	0	0	1	2	1	0	0	0
2018-08-16	1	1	7	0	0	0	1	4	1	0	0	0
2018-08-16	1	1	4	1	0	0	0	5	0	0	0	0
2018-08-16	1	1	2	0	0	0	2	8	1	0	0	0
2018-08-16	1	1	13	0	0	0	2	4	1	0	0	0
2018-08-17	1	1	18	1	0	0	0	8	0	0	0	0
2018-08-17	1	1	2	1	0	0	2	7	1	0	0	0
2018-08-18	1	1	5	0	0	0	1	5	0	0	0	0
2018-08-18	1	1	23	1	0	0	1	5	1	0	0	0
2018-08-19	1	1	14	0	0	0	2	5	0	0	0	0
2018-08-20	1	1	2	1	0	0	0	4	0	0	0	0
2018-08-20	1	1	16	0	0	0	2	4	1	0	0	0
2018-08-21	1	1	2	1	0	0	1	4	0	0	0	0
2018-08-22	1	0	51	1	0	0	0	7	0	0	0	0
2018-08-23	1	1	2	1	1	0	1	7	0	0	0	0
2018-08-24	1	1	14	0	0	0	2	5	0	0	0	0
2018-08-24	1	1	2	0	0	0	0	7	0	0	0	0
2018-08-24	1	1	29	0	0	0	2	8	1	0	0	0
2018-08-27	1	1	22	1	0	0	0	5	1	0	0	0
2018-08-27	1	1	24	1	0	0	0	4	0	0	0	0
2018-08-27	1	1	1	0	0	0	0	4	0	0	0	0
2018-08-28	1	1	25	1	0	0	1	6	0	0	0	0
2018-08-28	1	1	1	1	0	0	2	3	0	0	0	0
2018-08-28	1	1	2	0	0	0	2	6	1	0	0	0
2018-08-29	1	0	20	1	0	0	2	6	1	0	0	0
2018-08-29	1	0	31	0	0	0	2	5	0	0	0	0
2018-08-30	1	1	24	1	0	0	0	7	0	0	0	0
2018-08-30	1	1	49	1	0	0	0	5	1	0	0	0
2018-08-30	1	1	6	1	0	0	2	5	1	0	0	0
2018-08-30	1	1	12	0	0	0	2	4	1	0	0	0
2018-08-31	1	1	15	1	0	0	0	3	0	0	0	0
2018-08-31	1	1	8	0	0	0	0	4	0	0	0	0
2018-08-31	1	1	14	0	0	0	2	4	1	0	0	0
2018-08-31	1	1	23	0	0	0	2	5	0	0	0	0
2018-09-01	1	1	30	0	0	0	1	4	0	0	0	0
2018-09-01	1	1	2	1	0	0	1	7	1	1	0	0
2018-09-01	1	1	17	0	0	0	2	3	0	0	0	0
2018-09-01	1	1	20	1	0	0	2	4	0	0	0	0
2018-09-02	1	1	17	1	0	0	1	10	1	0	0	0
2018-09-02	1	1	3	1	0	0	2	5	0	0	0	0
2018-09-02	1	1	12	0	0	0	2	5	1	0	0	0
2018-09-03	1	1	14	1	0	0	2	8	1	0	0	0
2018-09-03	1	1	2	1	0	0	1	8	1	0	0	0
2018-09-03	1	1	2	0	0	0	1	3	0	0	0	0
2018-09-04	1	1	17	1	0	0	2	3	0	0	0	0
2018-09-05	1	1	41	1	0	0	0	5	0	0	0	0
2018-09-06	1	1	29	1	0	0	0	5	0	0	0	0
2018-09-06	1	1	33	1	0	0	2	6	0	0	0	0
2018-09-06	1	1	1	0	0	0	1	7	1	0	0	0
2018-09-06	1	1	2	1	0	0	2	7	1	0	0	0
2018-09-06	1	1	9	1	0	0	1	5	1	0	0	0
2018-09-07	1	1	17	0	0	0	1	7	1	0	0	0
2018-09-07	1	1	0	0	0	0	2	6	1	0	0	0
2018-09-07	1	1	2	1	0	0	2	5	1	0	0	0
2018-09-08	1	1	0	0	0	0	1	6	0	0	0	0
2018-09-08	1	1	20	1	0	0	2	2	0	0	0	0
2018-09-10	1	1	1	1	0	0	1	7	1	1	0	0
2018-09-10	1	1	4	1	0	0	1	4	0	0	0	0
2018-09-11	1	1	8	1	0	0	0	7	0	0	0	0
2018-09-11	1	1	2	0	0	0	1	5	0	0	0	0
2018-09-11	1	1	1	0	0	0	1	8	1	1	0	0
2018-09-12	1	1	7	1	0	0	2	4	0	0	0	0
2018-09-12	1	1	43	0	0	0	1	4	0	0	0	0
2018-09-13	1	1	0	1	0	0	1	7	1	0	0	0
2018-09-13	1	1	0	0	0	0	1	7	0	0	0	0
2018-09-13	1	1	18	1	0	0	2	4	1	0	0	0
2018-09-13	1	1	23	1	0	0	2	4	0	0	0	0
2018-09-14	1	1	1	1	0	0	2	5	1	0	0	0
2018-09-15	1	1	18	1	0	0	1	4	1	0	0	0
2018-09-15	1	1	1	0	0	0	1	11	1	1	1	0
2018-09-15	1	1	1	1	0	0	1	4	1	0	0	0
2018-09-16	1	1	22	1	0	0	1	4	1	0	0	0
2018-09-18	1	1	31	0	0	0	0	4	0	0	0	0
2018-09-18	1	1	4	1	0	0	1	4	0	0	0	0
2018-09-18	1	1	20	0	0	0	0	5	1	0	0	0
2018-09-18	1	1	0	1	0	0	1	10	1	1	0	0
2018-09-18	1	1	14	0	0	0	2	6	1	0	0	0
2018-09-19	1	1	4	1	0	0	1	3	0	0	0	0
2018-09-19	1	1	2	0	0	0	1	7	1	0	0	0
2018-09-20	1	1	13	1	0	0	1	3	0	0	0	0
2018-09-20	1	1	36	0	0	0	2	10	1	0	0	0
2018-09-21	1	1	11	1	0	0	0	3	0	0	0	0
2018-09-22	1	1	0	1	0	0	1	6	0	0	0	0
2018-09-22	1	1	2	1	0	0	1	5	0	0	0	0
2018-09-22	1	1	24	1	0	0	2	4	0	0	0	0
2018-09-23	0	1	18	1	0	0	1	4	0	0	0	0
2018-09-24	1	1	11	1	0	0	1	5	1	0	0	0
2018-09-26	1	1	19	1	0	0	0	2	0	0	0	0
2018-09-28	1	1	2	0	0	0	0	5	0	0	0	0
2018-09-28	1	1	3	1	0	0	2	8	1	1	0	0
2018-09-28	1	1	6	0	0	0	2	3	1	0	0	0
2018-09-28	1	1	19	1	0	0	1	3	0	0	0	0
2018-09-29	1	1	11	1	0	0	1	4	0	0	0	0
2018-09-29	1	1	9	0	0	0	2	4	1	0	0	0
2018-10-01	1	0	2	1	0	0	2	8	1	0	0	0
2018-10-02	1	1	14	1	0	0	1	3	0	0	0	0
2018-10-03	1	1	0	0	0	0	0	6	0	0	0	0
2018-10-04	1	1	2	0	0	0	1	4	0	0	0	0
2018-10-04	1	1	33	1	0	0	2	5	0	0	0	0
2018-10-05	1	1	2	1	0	0	1	7	1	0	0	0
2018-10-05	1	1	12	0	0	0	1	5	1	0	0	0
2018-10-06	1	1	2	0	0	0	1	4	0	0	0	0
2018-10-12	1	1	2	0	0	0	2	6	1	0	0	0
2018-10-13	1	1	0	1	0	0	1	21	1	1	1	0
2018-10-13	1	1	40	0	0	0	0	5	1	0	0	0
2018-10-14	1	1	0	1	0	0	1	5	0	0	0	0
2018-10-15	1	1	3	0	0	0	2	7	1	0	0	0
2018-10-17	1	1	18	0	0	0	2	6	0	0	0	0
2018-10-19	1	1	40	0	0	0	0	8	0	0	0	0
2018-10-21	1	1	12	1	0	0	2	6	0	0	0	0
2018-10-26	1	1	1	1	0	0	1	8	1	1	0	0
2018-11-11	1	1	16	0	0	0	2	8	1	1	0	0
2018-11-22	1	1	2	0	0	0	1	5	0	0	0	0
2018-11-22	1	1	1	1	0	0	2	6	1	0	0	0
2018-12-03	1	1	5	0	0	0	1	6	0	0	0	0
2018-12-04	1	1	20	1	0	0	1	4	1	0	0	0
2018-12-05	1	1	19	0	0	0	2	5	1	0	0	0
2018-12-10	1	1	4	0	0	0	1	4	0	0	0	0
2018-12-11	1	1	10	0	0	0	2	3	0	0	0	0
2018-12-26	1	1	18	1	0	0	2	2	0	0	0	0
2018-12-29	1	1	18	0	0	0	0	4	0	0	0	0
2018-12-29	1	1	18	1	0	0	1	6	1	0	0	0
2018-12-31	1	0	6	0	0	0	1	4	0	0	0	0
2019-01-01	1	1	25	1	0	0	0	4	0	0	0	0
2019-01-03	1	1	31	0	0	0	1	5	1	0	0	0
2019-01-04	1	1	1	0	0	0	0	8	1	1	0	0
2019-01-07	1	1	1	1	0	0	1	8	1	1	0	0
2019-01-07	1	1	16	0	0	0	2	3	1	0	0	0
2019-01-08	1	1	2	1	0	0	2	5	1	0	0	0
2019-01-14	1	1	18	1	0	0	2	4	1	0	0	0
2019-01-16	1	1	5	0	0	0	0	4	0	0	0	0
2019-01-19	1	1	13	1	0	0	1	6	1	0	0	0
2019-01-20	1	1	7	1	0	0	1	4	1	0	0	0
2019-01-25	1	1	3	1	0	0	2	5	1	0	0	0
2019-01-25	1	1	4	1	0	0	1	6	1	0	0	0
2019-01-26	1	1	2	1	0	0	1	3	0	0	0	0
2019-01-26	1	1	33	0	0	0	2	5	0	0	0	0
2019-02-01	1	1	20	1	0	0	2	3	1	0	0	0
2019-02-05	1	1	23	1	0	0	2	6	0	0	0	0
2019-02-06	1	1	21	1	0	0	2	5	0	0	0	0
2019-02-08	1	1	45	0	0	0	1	4	1	0	0	0
2019-02-09	1	1	4	1	0	0	0	4	0	0	0	0
2019-02-09	1	1	1	0	0	0	1	10	1	0	0	0
2019-02-09	1	1	13	0	0	0	1	4	1	0	0	0
2019-02-12	1	1	24	0	0	0	2	10	1	1	0	0
2019-02-13	1	0	1	0	0	0	0	5	0	0	0	0
2019-02-18	1	1	1	1	0	0	1	5	0	0	0	0
2019-02-20	1	1	14	0	0	0	0	6	1	0	0	0
2019-02-20	1	1	21	1	0	0	2	6	0	0	0	0
2019-02-21	1	1	30	1	0	0	2	5	1	0	0	0
2019-02-21	0	1	33	0	0	0	1	4	0	0	0	0
2019-02-23	1	1	4	1	0	0	1	2	1	0	0	0
2019-02-23	1	1	50	0	0	0	1	4	1	0	0	0
2019-02-24	1	0	3	0	0	0	2	5	1	0	0	0
2019-02-25	1	1	8	1	1	1	2	5	1	0	0	0
2019-02-26	1	1	4	1	0	0	1	8	1	1	0	0
2019-02-27	1	1	19	0	0	0	0	4	0	0	0	0
2019-02-27	1	1	1	0	0	0	1	7	1	0	0	0
2019-03-01	1	1	45	0	0	0	2	5	1	0	0	0
2019-03-02	1	1	3	0	0	0	1	4	0	0	0	0
2019-03-02	1	1	3	1	0	0	1	7	1	0	0	0
2019-03-03	1	1	1	1	0	0	1	5	0	0	0	0
2019-03-04	1	1	16	1	0	0	1	3	0	0	0	0
2019-03-06	1	0	4	0	0	0	2	4	1	0	0	0
2019-03-07	1	1	64	1	0	0	1	7	1	0	0	0
2019-03-07	1	1	31	0	0	0	0	4	0	0	0	0
2019-03-07	1	1	6	1	0	0	2	4	0	0	0	0
2019-03-08	1	1	9	0	0	0	1	6	0	0	0	0
2019-03-09	1	1	39	1	0	0	1	3	0	0	0	0
2019-03-10	1	1	8	0	0	0	1	5	0	0	0	0
2019-03-11	1	1	24	0	0	0	2	6	1	0	0	0
2019-03-12	1	1	13	0	0	0	0	4	0	0	0	0
2019-03-12	1	1	15	1	0	0	1	7	0	0	0	0
2019-03-13	0	1	38	1	0	0	1	3	0	0	0	0
2019-03-13	1	1	25	0	0	0	2	6	1	0	0	0
2019-03-13	1	1	39	1	0	0	1	5	1	0	0	0
2019-03-16	1	1	20	0	0	0	1	4	0	0	0	0
2019-03-18	1	1	17	1	0	0	0	4	0	0	0	0
2019-03-19	1	1	10	1	0	0	1	4	0	0	0	0
2019-03-19	1	1	17	1	0	0	1	3	0	0	0	0
2019-03-22	1	1	46	0	0	0	0	3	0	0	0	0
2019-03-22	1	1	23	1	0	0	0	8	1	0	0	0
2019-03-22	1	1	4	1	0	0	1	5	0	0	0	0
2019-03-23	1	1	1	0	0	0	1	3	0	0	0	0
2019-03-23	1	1	6	0	0	0	1	9	1	0	0	0
2019-03-24	1	1	5	1	0	0	1	8	1	1	0	0
2019-03-24	1	1	6	0	0	0	1	6	1	0	0	0
2019-03-24	1	1	15	0	0	0	2	5	1	0	0	0
2019-03-25	1	1	11	1	0	0	1	3	0	0	0	0
2019-03-25	1	1	26	0	0	0	1	4	0	0	0	0
2019-03-29	1	1	54	0	0	0	1	5	1	0	0	0
2019-03-30	1	1	7	1	0	0	0	5	0	0	0	0
2019-04-03	1	1	25	0	0	0	2	5	0	0	0	0
2019-04-07	1	1	15	1	0	0	0	8	0	0	0	0
2019-04-07	1	1	12	1	0	0	0	6	0	0	0	0
2019-04-08	1	1	14	1	0	0	1	6	0	0	0	0
2019-04-08	1	1	18	0	0	0	1	5	0	0	0	0
2019-04-08	1	1	0	0	0	0	0	6	0	0	0	0
2019-04-08	1	1	2	1	0	0	1	6	1	0	0	0
2019-04-09	1	1	20	1	0	0	2	5	0	0	0	0
2019-04-11	1	1	5	1	0	0	1	4	0	0	0	0
2019-04-13	1	1	14	1	0	0	2	4	0	0	0	0
2019-04-14	1	1	0	0	0	0	1	5	0	0	0	0
2019-04-16	1	1	11	0	0	0	0	3	0	0	0	0
2019-04-16	1	1	84	0	0	0	2	3	0	0	0	0
2019-04-17	1	1	4	1	1	1	1	5	0	0	0	0
2019-04-17	1	1	11	1	0	0	1	3	0	0	0	0
2019-04-18	1	1	7	0	0	0	1	9	1	0	0	0
2019-04-18	1	1	9	0	0	0	0	4	0	0	0	0
2019-04-18	1	1	19	0	0	0	1	3	0	0	0	0
2019-04-20	1	1	0	0	0	0	1	11	1	1	0	0
2019-04-20	1	1	3	1	0	0	1	6	0	0	0	0
2019-04-21	1	1	1	1	0	0	2	7	0	0	0	0
2019-04-22	1	1	1	0	0	0	0	6	0	0	0	0
2019-04-24	1	1	20	1	0	0	0	3	0	0	0	0
2019-04-24	1	1	1	1	0	0	1	7	1	1	0	0
2019-04-25	1	1	12	0	0	0	0	4	0	0	0	0
2019-04-25	1	1	14	1	0	0	2	5	1	0	0	0
2019-04-28	1	1	5	1	0	0	1	4	0	0	0	0
2019-04-30	1	1	10	1	0	0	1	6	1	0	0	0
2019-05-01	1	1	42	0	0	0	0	6	1	0	0	0
2019-05-02	1	1	2	0	0	0	1	9	1	0	0	0
2019-05-02	1	1	6	1	0	0	1	7	1	0	0	0
2019-05-06	1	1	7	0	0	0	1	4	1	0	0	0
2019-05-16	1	1	0	1	0	0	1	4	0	0	0	0
2019-05-20	1	1	5	1	0	0	1	10	1	1	0	0
2019-05-22	1	1	14	1	0	0	2	4	0	0	0	0
2019-05-24	1	1	17	1	0	0	1	8	1	0	0	0
2019-05-25	1	1	12	1	0	0	1	6	1	0	0	0
2019-05-27	1	1	8	1	0	0	0	6	0	0	0	0
2019-05-27	1	1	1	0	0	0	1	8	1	1	0	0
2019-05-30	1	1	14	0	0	0	2	4	0	0	0	0
2019-06-01	1	1	12	0	0	0	2	5	0	0	0	0
2019-06-04	1	1	13	0	0	0	0	6	1	0	0	0
2019-06-05	1	1	4	0	0	0	1	3	0	0	0	0
2019-06-08	1	1	10	1	0	0	0	7	1	0	0	0
2019-06-10	1	1	11	0	0	0	2	8	1	0	0	0
2019-06-15	1	1	11	1	0	0	2	3	0	0	0	0
2019-06-20	1	1	22	1	0	0	2	3	0	0	0	0
2019-06-23	1	1	1	1	0	0	1	5	1	0	0	0
2019-07-01	1	1	12	0	0	0	0	6	0	0	0	0
2019-07-01	1	1	6	1	0	0	2	5	1	0	0	0
2019-07-04	1	1	18	1	0	0	1	3	0	0	0	0
2019-07-05	1	1	34	1	0	0	1	5	0	0	0	0
2019-07-05	1	0	1	1	0	0	1	4	0	0	0	0
2019-07-06	1	1	14	0	0	0	1	6	1	0	0	0
2019-07-22	1	1	41	1	0	0	1	3	0	0	0	0
2019-07-23	1	1	11	1	0	0	1	6	1	0	0	0
2019-07-25	1	0	1	1	0	0	2	7	1	1	0	0
2019-07-25	1	1	32	1	0	0	2	8	1	0	0	0
2019-07-26	1	1	2	0	0	0	1	7	0	0	0	0
2019-07-26	1	1	22	0	0	0	1	6	1	0	0	0
2019-07-26	1	1	22	0	0	0	1	5	0	0	0	0
2019-07-27	1	1	1	0	0	0	1	17	1	1	0	0
2019-07-27	0	1	1	0	0	0	1	11	1	1	1	0
2019-07-27	1	1	22	1	0	0	2	8	1	0	0	0
2019-07-29	1	1	1	1	0	0	2	10	1	0	0	0
2019-07-29	1	1	7	0	0	0	2	1	0	0	0	0
2019-07-31	1	1	2	1	0	0	1	6	0	0	0	0
2019-07-31	1	1	5	1	0	0	1	10	1	1	0	0
2019-08-01	1	0	6	1	0	0	1	5	0	0	0	0
2019-08-03	1	1	19	1	0	0	2	3	0	0	0	0
2019-08-03	1	1	26	0	0	0	2	4	0	0	0	0
2019-08-04	1	1	5	0	0	0	1	4	0	0	0	0
2019-08-05	1	1	21	1	0	0	1	5	0	0	0	0
2019-08-05	1	1	0	1	0	0	1	5	0	0	0	0
2019-08-05	1	1	0	0	0	0	1	10	1	1	0	0
2019-08-09	1	1	19	0	0	0	1	3	0	0	0	0
2019-08-10	1	1	29	0	0	0	0	4	0	0	0	0
2019-08-10	1	1	18	1	0	0	2	4	0	0	0	0
2019-08-13	1	1	2	0	0	0	1	5	0	0	0	0
2019-08-13	1	1	1	0	0	0	1	6	1	0	0	0
2019-08-13	1	1	17	1	0	0	2	7	1	0	0	0
2019-08-13	1	1	22	1	0	0	2	11	1	0	0	0
2019-08-14	1	1	7	0	0	0	1	3	0	0	0	0
2019-08-14	1	1	9	1	0	0	2	7	1	0	0	0
2019-08-15	1	1	20	0	0	0	1	6	1	0	0	0
2019-08-16	1	1	16	0	0	0	1	2	0	0	0	0
2019-08-16	1	1	44	1	0	0	1	2	0	0	0	0
2019-08-16	1	1	8	1	0	0	1	8	1	0	0	0
2019-08-16	1	1	2	1	0	0	1	3	0	0	0	0
2019-08-16	1	1	16	0	0	0	2	6	0	0	0	0
2019-08-17	1	1	1	0	0	0	1	10	1	1	0	0
2019-08-18	1	1	2	1	0	0	0	7	0	0	0	0
2019-08-20	1	1	20	0	0	0	1	6	1	0	0	0
2019-08-20	1	1	1	0	0	0	1	8	1	0	0	0
2019-08-20	1	1	172	0	0	0	1	8	1	1	0	0
2019-08-23	1	1	4	1	0	0	1	6	0	0	0	0
2019-08-23	1	1	18	1	0	0	1	3	0	0	0	0
2019-08-23	1	1	0	1	0	0	1	3	0	0	0	0
2019-08-23	1	1	4	0	0	0	1	2	0	0	0	0
2019-08-23	1	1	12	0	0	0	2	6	1	0	0	0
2019-08-24	1	1	9	1	0	0	0	5	0	0	0	0
2019-08-24	1	1	14	1	0	0	0	5	1	0	0	0
2019-08-25	1	1	30	0	0	0	1	7	1	0	0	0
2019-08-25	1	1	1	0	0	0	1	10	1	0	0	0
2019-08-25	1	1	16	0	0	0	1	10	0	0	0	0
2019-08-27	1	1	35	1	0	0	2	7	0	0	0	0
2019-08-28	1	1	16	0	0	0	1	5	1	0	0	0
2019-08-28	1	1	2	0	0	0	1	5	0	0	0	0
2019-08-28	1	1	11	1	0	0	2	5	1	0	0	0
2019-08-29	1	1	11	1	0	0	1	5	0	0	0	0
2019-08-29	1	1	16	1	0	0	1	5	1	0	0	0
2019-08-29	1	1	16	0	0	0	2	3	1	0	0	0
2019-08-29	1	1	16	1	0	0	2	6	1	0	0	0
2019-08-29	1	1	19	1	0	0	2	5	0	0	0	0
2019-08-30	1	1	12	0	0	0	0	5	0	0	0	0
2019-08-30	1	1	7	1	0	0	2	6	1	0	0	0
2019-08-30	1	1	15	1	0	0	2	4	0	0	0	0
2019-08-31	1	1	15	0	0	0	0	7	1	0	0	0
2019-08-31	1	1	0	1	0	0	1	12	1	1	0	0
2019-08-31	1	1	15	1	0	0	0	3	0	0	0	0
2019-08-31	1	1	12	1	0	0	2	5	0	0	0	0
2019-09-01	1	1	10	0	0	0	0	6	1	0	0	0
2019-09-02	1	1	11	1	0	0	1	11	1	1	0	0
2019-09-03	1	1	21	1	0	0	2	4	0	0	0	0
2019-09-03	1	1	41	0	0	0	1	5	0	0	0	0
2019-09-03	1	1	53	0	0	0	1	3	0	0	0	0
2019-09-04	1	1	19	1	0	0	2	6	1	0	0	0
2019-09-05	1	1	1	0	0	0	1	5	0	0	0	0
2019-09-05	1	1	69	1	0	0	2	9	1	0	0	0
2019-09-06	1	1	0	0	0	0	1	10	1	0	0	0
2019-09-06	1	1	4	0	0	0	2	7	1	0	0	0
2019-09-07	1	1	3	1	0	0	1	5	0	0	0	0
2019-09-07	1	1	9	0	0	0	1	3	0	0	0	0
2019-09-07	1	1	0	1	0	0	1	5	0	0	0	0
2019-09-07	1	1	1	0	0	0	2	4	1	0	0	0
2019-09-08	1	1	35	0	0	0	1	3	0	0	0	0
2019-09-08	1	1	1	0	0	0	1	3	0	0	0	0
2019-09-08	1	1	1	1	0	0	1	5	0	0	0	0
2019-09-09	1	1	2	0	0	0	1	7	1	0	0	0
2019-09-09	1	1	15	0	0	0	1	5	0	0	0	0
2019-09-10	1	1	20	1	0	0	0	6	0	0	0	0
2019-09-10	1	1	1	0	0	0	1	8	1	1	0	0
2019-09-12	1	1	2	1	0	0	1	5	0	0	0	0
2019-09-12	1	1	7	1	0	0	2	4	1	0	0	0
2019-09-12	1	1	12	1	0	0	1	9	1	0	0	0
2019-09-13	0	1	2	1	0	0	1	9	1	1	0	0
2019-09-13	1	1	20	1	0	0	0	4	0	0	0	0
2019-09-13	1	1	14	1	0	0	2	4	0	0	0	0
2019-09-14	1	0	9	0	1	0	0	12	1	1	0	0
2019-09-14	1	1	27	0	0	0	2	4	1	0	0	0
2019-09-17	1	1	1	0	0	0	1	8	1	0	0	0
2019-09-17	1	1	22	1	0	0	1	8	1	1	0	0
2019-09-17	1	1	41	0	0	0	2	3	0	0	0	0
2019-09-18	1	1	42	1	0	0	1	6	1	0	0	0
2019-09-18	1	1	9	1	0	0	1	5	1	0	0	0
2019-09-18	1	1	16	1	0	0	1	5	0	0	0	0
2019-09-18	1	1	1	0	0	0	1	6	0	0	0	0
2019-09-18	1	1	19	1	0	0	0	6	0	0	0	0
2019-09-18	1	1	3	1	0	0	1	5	1	0	0	0
2019-09-18	1	1	3	0	0	0	1	4	1	0	0	0
2019-09-18	1	1	5	0	0	0	1	5	1	0	0	0
2019-09-18	1	1	8	1	0	0	2	5	1	0	0	0
2019-09-20	1	1	3	0	0	0	1	4	0	0	0	0
2019-09-20	1	1	1	0	0	0	1	9	1	0	0	0
2019-09-21	1	1	25	1	0	0	1	5	0	0	0	0
2019-09-21	1	1	2	1	0	0	1	6	0	0	0	0
2019-09-21	1	1	13	1	0	0	0	5	0	0	0	0
2019-09-22	1	1	21	1	0	0	0	5	0	0	0	0
2019-09-23	1	1	10	1	0	0	0	5	0	0	0	0
2019-09-24	1	1	11	1	0	0	1	3	0	0	0	0
2019-09-24	1	1	17	1	0	0	2	5	0	0	0	0
2019-09-26	1	1	37	1	0	0	2	4	0	0	0	0
2019-09-27	1	1	25	1	0	0	1	3	0	0	0	0
2019-09-27	1	1	15	0	0	0	1	4	0	0	0	0
2019-09-27	1	1	10	1	0	0	1	5	0	0	0	0
2019-09-27	1	1	15	0	0	0	1	8	1	0	0	0
2019-09-27	1	1	1	0	0	0	1	3	0	0	0	0
2019-09-28	1	1	12	1	0	0	1	3	0	0	0	0
2019-09-29	1	1	0	0	0	0	1	6	0	0	0	0
2019-09-30	1	1	2	0	0	0	0	4	0	0	0	0
2019-09-30	1	1	5	0	0	0	2	4	0	0	0	0
2019-09-30	1	1	25	0	0	0	2	8	1	0	0	0
2019-10-02	1	1	21	0	0	0	0	9	1	1	0	0
2019-10-03	1	1	0	1	0	0	1	4	0	0	0	0
2019-10-06	1	1	15	1	0	0	1	4	0	0	0	0
2019-10-07	1	1	31	0	0	0	1	5	0	0	0	0
2019-10-08	1	1	32	1	0	0	2	5	0	0	0	0
2019-10-10	1	1	22	0	0	0	2	5	0	0	0	0
2019-10-11	1	1	19	0	0	0	1	4	1	0	0	0
2019-10-13	1	1	9	1	0	0	0	4	0	0	0	0
2019-10-17	1	1	1	1	0	0	1	12	1	1	0	0
2019-10-18	1	1	2	0	0	0	2	8	1	0	0	0
2019-10-18	1	1	8	0	0	0	2	4	0	0	0	0
2019-10-19	1	1	3	0	0	0	2	7	1	0	0	0
2019-10-20	1	1	3	1	0	0	1	6	0	0	0	0
2019-10-21	1	1	3	0	0	0	1	6	0	0	0	0
2019-10-24	1	1	13	1	0	0	1	7	0	0	0	0
2019-10-25	1	1	22	0	0	0	1	5	0	0	0	0
2019-10-27	1	1	1	0	0	0	1	6	1	1	0	0
2019-10-29	1	1	1	1	0	0	1	5	0	0	0	0
2019-10-31	1	1	1	0	0	0	1	4	0	0	0	0
2019-10-31	1	1	1	1	0	0	1	5	0	0	0	0
2019-10-31	1	1	1	1	0	0	2	8	1	0	0	0
2019-11-05	1	1	46	0	0	0	2	4	0	0	0	0
2019-11-08	1	1	1	1	0	0	1	6	0	0	0	0
2019-11-08	1	1	2	0	0	0	1	3	0	0	0	0
2019-11-08	1	1	13	1	0	0	1	4	0	0	0	0
2019-11-12	1	1	13	0	1	0	2	4	0	0	0	0
2019-11-13	1	1	3	1	0	0	2	5	1	0	0	0
2019-11-15	1	1	2	1	0	0	1	4	0	0	0	0
2019-11-18	1	1	122	1	0	0	2	6	0	0	0	0
2019-11-22	1	1	1	0	0	0	1	4	0	0	0	0
2019-12-16	1	1	2	1	0	0	1	7	0	0	0	0
2019-12-24	1	1	11	1	0	0	1	8	1	0	0	0
2019-12-26	1	1	25	0	0	0	1	4	0	0	0	0
2019-12-26	1	0	24	1	0	0	1	5	0	0	0	0
2020-01-04	1	1	7	0	0	0	1	7	1	0	0	0
2020-01-04	0	1	35	0	0	0	1	7	0	0	0	0
2020-01-07	1	1	11	1	0	0	1	6	0	0	0	0
2020-01-08	1	1	4	1	0	0	2	5	0	0	0	0
2020-01-15	1	1	10	0	0	0	2	5	0	0	0	0
2020-01-21	1	1	9	1	0	0	1	4	0	0	0	0
2020-02-04	1	1	18	1	0	0	0	4	1	0	0	0
2020-02-07	1	1	16	0	0	0	2	3	0	0	0	0
2020-02-13	1	1	16	1	0	0	0	5	1	0	0	0
2020-02-15	1	1	24	0	0	0	2	5	0	0	0	0
2020-02-16	1	1	4	0	0	0	0	6	0	0	0	0
2020-02-29	1	1	1	0	0	0	1	7	0	0	0	0
2020-03-06	1	1	4	1	0	0	1	4	0	0	0	0
2020-03-09	1	1	36	1	0	0	0	7	1	1	0	0
2020-03-16	1	1	10	1	0	0	1	8	1	0	0	0
2020-04-01	1	1	0	0	0	0	1	9	1	1	0	0
2020-04-14	1	1	2	1	0	0	1	6	0	0	0	0
2020-04-18	1	1	20	0	0	0	2	4	0	0	0	0
2020-11-21	1	1	14	1	0	0	1	4	0	0	0	0
2021-05-15	1	1	13	1	0	0	1	3	0	0	0	0
2021-05-19	1	1	12	1	0	0	1	10	1	0	0	0
2021-05-26	1	1	20	1	0	0	1	3	0	0	0	0
2021-05-28	1	1	17	0	0	0	0	6	0	0	0	0
2021-06-01	1	1	13	1	0	0	0	6	0	0	0	0
2021-06-12	1	1	3	0	0	0	1	6	0	0	0	0
2021-06-14	1	1	1	1	0	0	1	6	1	1	0	0
2021-06-17	1	1	30	1	0	0	0	7	1	0	0	0
2021-06-18	1	1	18	1	0	0	1	3	0	0	0	0
2021-06-18	1	1	1	0	0	0	2	11	1	1	0	0
2021-06-19	1	1	32	0	0	0	1	4	0	0	0	0
2021-06-19	1	1	5	1	0	0	1	4	0	0	0	0
2021-06-22	1	1	9	1	0	0	2	3	1	0	0	0
2021-06-24	1	1	0	1	0	0	1	21	1	1	1	0
2021-06-25	1	1	11	1	0	0	0	4	0	0	0	0
2021-06-26	1	1	3	1	0	0	1	15	1	1	0	0
2021-06-26	1	1	3	0	0	0	1	5	1	0	0	0
2021-06-27	1	1	60	1	0	0	1	5	1	0	0	0
2021-06-30	1	1	10	0	0	0	1	6	0	0	0	0
2021-06-30	1	1	15	1	0	0	1	7	1	0	0	0
2021-06-30	1	1	18	1	0	0	2	2	0	0	0	0
2021-07-02	1	1	3	1	0	0	1	6	1	1	0	0
2021-07-02	1	1	7	1	0	0	0	5	0	0	0	0
2021-07-03	1	1	37	1	0	0	0	5	0	0	0	0
2021-07-04	1	1	1	1	0	0	1	11	1	1	0	0
2021-07-05	1	1	20	1	0	0	1	5	1	0	0	0
2021-07-05	0	1	4	0	0	0	1	5	0	0	0	0
2021-07-05	1	1	12	0	0	0	1	5	0	0	0	0
2021-07-05	1	1	16	0	0	0	0	3	0	0	0	0
2021-07-05	1	1	3	0	0	0	1	4	0	0	0	0
2021-07-05	1	1	12	0	0	0	1	3	0	0	0	0
2021-07-06	1	1	4	1	0	0	1	10	1	1	0	0
2021-07-06	1	1	15	1	1	0	2	8	1	0	0	0
2021-07-07	1	1	16	1	0	0	2	6	1	0	0	0
2021-07-08	1	1	19	0	0	0	0	5	1	0	0	0
2021-07-08	1	1	29	0	0	0	1	9	1	0	0	0
2021-07-08	1	1	12	1	0	0	1	9	1	0	0	0
2021-07-08	1	1	1	1	1	0	1	13	1	1	0	0
2021-07-08	1	1	3	0	0	0	1	5	1	0	0	0
2021-07-10	1	1	5	1	0	0	1	4	0	0	0	0
2021-07-11	1	1	30	0	0	0	1	5	1	0	0	0
2021-07-11	1	1	40	1	0	0	1	7	0	0	0	0
2021-07-12	1	1	10	1	0	0	1	4	0	0	0	0
2021-07-12	1	1	20	0	0	0	1	3	0	0	0	0
2021-07-12	1	1	10	0	0	0	1	4	0	0	0	0
2021-07-12	1	1	2	1	0	0	1	5	1	0	0	0
2021-07-12	1	1	14	1	0	0	1	5	0	0	0	0
2021-07-13	1	1	0	1	0	0	1	11	1	1	0	0
2021-07-13	1	1	2	1	0	0	1	8	0	0	0	0
2021-07-14	1	1	1	0	0	0	1	6	1	0	0	0
2021-07-14	1	1	1	0	0	0	1	10	1	1	0	0
2021-07-14	1	1	7	1	0	0	1	5	0	0	0	0
2021-07-14	1	1	4	0	0	0	1	7	0	0	0	0
2021-07-14	1	1	27	0	0	0	1	7	0	0	0	0
2021-07-14	0	1	0	0	0	0	1	4	1	0	0	0
2021-07-14	0	1	28	1	0	0	1	5	1	0	0	0
2021-07-14	1	1	40	0	0	0	1	5	1	0	0	0
2021-07-15	1	1	22	0	0	0	1	6	0	0	0	0
2021-07-15	1	1	2	0	0	0	1	7	0	0	0	0
2021-07-15	1	1	16	1	0	0	0	3	0	0	0	0
2021-07-15	1	1	35	1	0	0	1	4	0	0	0	0
2021-07-16	1	1	27	0	0	0	1	4	0	0	0	0
2021-07-16	1	1	1	1	0	0	1	12	1	1	0	0
2021-07-16	1	1	4	0	0	0	1	5	0	0	0	0
2021-07-16	1	1	8	1	0	0	2	5	1	0	0	0
2021-07-16	1	1	13	1	0	0	1	4	0	0	0	0
2021-07-16	1	1	23	1	0	0	1	4	0	0	0	0
2021-07-16	1	1	32	1	0	0	2	4	1	0	0	0
2021-07-17	1	1	36	0	0	0	0	5	0	0	0	0
2021-07-17	1	1	3	0	0	0	1	4	0	0	0	0
2021-07-17	1	1	2	1	0	0	1	4	0	0	0	0
2021-07-17	1	1	30	1	0	0	0	6	0	0	0	0
2021-07-17	1	1	3	1	0	0	1	5	1	0	0	0
2021-07-17	1	1	5	0	0	0	2	8	1	0	0	0
2021-07-17	1	1	8	0	0	0	1	5	0	0	0	0
2021-07-17	1	1	24	1	0	0	2	5	0	0	0	0
2021-07-17	1	1	27	1	0	0	1	5	0	0	0	0
2021-07-17	1	1	28	1	0	0	2	2	0	0	0	0
2021-07-17	1	1	49	0	0	0	2	3	0	0	0	0
2021-07-18	1	1	4	1	0	0	1	8	1	0	0	0
2021-07-18	1	1	4	1	0	0	1	8	1	0	0	0
2021-07-18	1	1	4	0	0	0	1	5	0	0	0	0
2021-07-18	1	1	21	0	0	0	1	6	1	0	0	0
2021-07-19	1	1	30	0	0	0	0	3	0	0	0	0
2021-07-19	1	1	3	1	0	0	1	10	1	1	0	0
2021-07-19	1	1	7	0	0	0	1	5	1	0	0	0
2021-07-19	1	1	3	0	0	0	1	3	0	0	0	0
2021-07-19	1	1	1	0	0	0	0	11	1	1	0	0
2021-07-19	1	0	2	1	0	0	1	4	1	0	0	0
2021-07-19	1	1	1	0	0	0	1	4	0	0	0	0
2021-07-19	1	1	3	0	0	0	1	5	0	0	0	0
2021-07-19	1	1	12	0	0	0	2	5	1	0	0	0
2021-07-20	1	1	2	0	0	0	1	4	0	0	0	0
2021-07-20	1	1	1	0	0	0	1	3	0	0	0	0
2021-07-20	1	1	42	1	0	0	2	4	0	0	0	0
2021-07-20	1	1	44	0	0	0	1	5	1	0	0	0
2021-07-21	1	1	51	1	0	0	1	10	1	0	0	0
2021-07-21	1	1	25	0	0	0	0	3	1	0	0	0
2021-07-21	1	1	23	1	0	0	1	4	1	0	0	0
2021-07-21	1	1	3	0	0	0	1	5	0	0	0	0
2021-07-21	1	1	10	0	0	0	2	5	1	0	0	0
2021-07-21	1	1	15	1	0	0	1	4	1	0	0	0
2021-07-21	1	1	28	1	0	0	1	4	0	0	0	0
2021-07-21	1	1	38	1	0	0	2	8	0	0	0	0
2021-07-22	1	1	28	0	0	0	0	5	0	0	0	0
2021-07-22	1	1	21	0	0	0	1	1	1	0	1	1
2021-07-22	1	1	16	0	0	0	1	6	1	0	0	0
2021-07-23	1	1	3	0	0	0	1	5	0	0	0	0
2021-07-23	1	1	8	1	0	0	2	5	0	0	0	0
2021-07-24	1	1	47	0	0	0	1	8	1	0	0	0
2021-07-24	1	1	4	1	0	0	1	5	1	0	0	0
2021-07-24	1	1	33	0	0	0	0	9	1	1	0	0
2021-07-24	0	1	56	0	0	0	2	2	0	0	0	0
2021-07-24	1	1	8	0	0	0	2	3	0	0	0	0
2021-07-24	1	1	25	0	0	0	2	4	0	0	0	0
2021-07-24	1	1	38	1	0	0	2	5	0	0	0	0
2021-07-24	1	1	44	0	0	0	2	5	0	0	0	0
2021-07-25	1	1	50	1	0	0	1	4	1	0	0	0
2021-07-25	1	1	23	1	0	0	0	5	0	0	0	0
2021-07-25	1	1	2	1	0	0	1	7	1	1	0	0
2021-07-25	1	1	51	1	0	0	1	3	0	0	0	0
2021-07-25	1	1	19	0	0	0	2	4	1	0	0	0
2021-07-25	1	1	34	0	0	0	2	4	0	0	0	0
2021-07-26	1	1	14	1	0	0	0	6	1	0	0	0
2021-07-26	1	1	11	0	0	0	0	3	0	0	0	0
2021-07-26	1	1	17	0	0	0	1	3	0	0	0	0
2021-07-26	1	1	1	0	0	0	1	10	1	1	0	0
2021-07-26	1	1	2	1	0	0	1	6	0	0	0	0
2021-07-26	1	1	4	1	0	0	1	5	0	0	0	0
2021-07-26	1	1	4	1	0	0	1	4	0	0	0	0
2021-07-26	1	1	7	0	0	0	1	7	1	0	0	0
2021-07-26	1	1	14	0	0	0	2	4	0	0	0	0
2021-07-26	1	1	37	1	0	0	2	3	0	0	0	0
2021-07-27	1	1	10	1	0	0	1	4	1	0	0	0
2021-07-27	1	1	3	1	0	0	1	6	1	1	0	0
2021-07-27	1	1	1	1	0	0	1	7	1	0	0	0
2021-07-27	1	1	4	0	0	0	1	4	0	0	0	0
2021-07-27	1	1	8	0	0	0	1	3	0	0	0	0
2021-07-27	1	1	2	0	0	0	1	4	0	0	0	0
2021-07-27	1	1	2	1	0	0	1	5	0	0	0	0
2021-07-27	1	1	1	1	0	0	1	8	1	0	0	0
2021-07-27	1	0	1	1	0	0	1	7	1	1	0	0
2021-07-27	0	1	2	1	0	0	1	6	1	0	0	0
2021-07-27	1	1	24	1	0	0	2	9	1	1	0	0
2021-07-27	1	1	24	0	0	0	2	2	0	0	0	0
2021-07-28	1	1	18	1	0	0	1	9	1	1	0	0
2021-07-28	1	0	7	1	0	0	1	3	0	0	0	0
2021-07-28	1	1	0	0	0	0	1	7	1	1	0	0
2021-07-28	1	1	1	0	0	0	1	7	1	0	0	0
2021-07-28	1	1	28	0	0	0	1	5	1	0	0	0
2021-07-29	1	1	9	0	0	0	2	6	0	0	0	0
2021-07-29	1	1	0	1	0	0	1	6	1	1	0	0
2021-07-29	1	1	11	0	0	0	1	3	0	0	0	0
2021-07-29	1	1	9	0	0	0	1	10	1	1	0	0
2021-07-29	1	1	14	0	0	0	1	3	0	0	0	0
2021-07-29	1	1	39	1	0	0	1	4	0	0	0	0
2021-07-29	1	1	47	1	0	0	1	1	0	0	0	0
2021-07-30	1	1	4	1	0	0	1	3	0	0	0	0
2021-07-30	1	1	0	1	0	0	1	6	0	0	0	0
2021-07-30	1	1	1	0	0	0	1	5	1	0	0	0
2021-07-30	1	1	45	0	0	0	0	6	0	0	0	0
2021-07-30	1	1	1	1	0	0	1	5	0	0	0	0
2021-07-30	1	1	0	1	0	0	1	8	1	0	0	0
2021-07-30	1	1	4	0	0	0	1	6	1	0	0	0
2021-07-30	1	1	1	1	0	0	1	6	1	0	0	0
2021-07-30	1	1	11	0	0	0	1	5	0	0	0	0
2021-07-30	1	1	11	1	0	0	2	6	1	0	0	0
2021-07-30	1	1	16	0	0	0	2	6	1	0	0	0
2021-07-30	1	1	48	1	0	0	1	3	0	0	0	0
2021-07-31	1	1	26	1	0	0	0	8	1	1	0	0
2021-08-01	1	1	13	1	0	0	0	5	0	0	0	0
2021-08-01	1	1	12	1	0	0	0	7	1	0	0	0
2021-08-01	1	1	1	0	0	0	1	4	0	0	0	0
2021-08-02	1	1	1	0	0	0	1	5	0	0	0	0
2021-08-02	1	1	2	1	0	0	1	7	0	0	0	0
2021-08-02	1	1	1	0	0	0	1	4	1	0	0	0
2021-08-02	1	1	15	0	0	0	2	4	0	0	0	0
2021-08-02	1	1	23	1	0	0	2	6	1	0	0	0
2021-08-02	1	1	56	1	0	0	0	5	1	0	0	0
2021-08-03	1	1	4	1	0	0	1	9	1	0	0	0
2021-08-03	1	1	15	1	0	0	0	4	0	0	0	0
2021-08-03	1	1	8	1	0	0	1	4	0	0	0	0
2021-08-03	1	1	0	0	0	0	1	10	1	1	0	0
2021-08-03	1	1	39	1	0	0	2	4	0	0	0	0
2021-08-04	1	1	50	0	0	0	1	2	0	0	0	0
2021-08-04	1	1	71	1	0	0	1	6	0	0	0	0
2021-08-04	1	1	71	1	0	0	1	6	1	0	0	0
2021-08-05	1	1	2	0	0	0	1	3	0	0	0	0
2021-08-05	1	1	1	1	0	0	1	5	0	0	0	0
2021-08-05	1	1	5	1	0	0	1	3	0	0	0	0
2021-08-05	1	1	12	1	0	0	1	5	1	0	0	0
2021-08-06	1	1	30	0	0	0	0	6	1	0	0	0
2021-08-06	1	1	0	0	0	0	1	7	0	0	0	0
2021-08-06	1	1	33	1	0	0	1	6	1	0	0	0
2021-08-06	1	1	18	1	0	0	1	4	0	0	0	0
2021-08-06	1	1	21	0	0	0	2	4	0	0	0	0
2021-08-06	1	0	26	0	0	0	2	4	1	0	0	0
2021-08-07	1	1	2	1	0	0	1	7	1	1	0	0
2021-08-07	1	1	2	1	0	0	1	3	0	0	0	0
2021-08-07	1	1	4	0	0	0	1	4	0	0	0	0
2021-08-07	1	1	1	0	0	0	1	18	1	1	1	0
2021-08-07	1	1	2	1	0	0	2	10	1	1	0	0
2021-08-07	1	1	15	0	0	0	1	6	1	0	0	0
2021-08-07	1	1	32	1	0	0	1	3	0	0	0	0
2021-08-08	1	1	2	1	0	0	1	3	0	0	0	0
2021-08-08	1	1	6	0	0	0	0	6	0	0	0	0
2021-08-08	1	1	0	0	0	0	1	9	1	1	0	0
2021-08-08	1	1	3	1	0	0	2	4	1	0	0	0
2021-08-09	1	1	2	0	0	0	1	4	0	0	0	0
2021-08-09	1	1	8	1	0	0	1	6	0	0	0	0
2021-08-10	1	0	1	0	0	0	1	5	0	0	0	0
2021-08-10	1	1	3	0	0	0	1	4	1	0	0	0
2021-08-10	1	1	4	0	0	0	1	5	0	0	0	0
2021-08-10	1	1	20	1	0	0	2	6	1	0	0	0
2021-08-10	1	1	21	1	0	0	2	6	1	0	0	0
2021-08-10	1	1	40	1	0	0	2	3	0	0	0	0
2021-08-10	1	1	42	1	0	0	1	4	0	0	0	0
2021-08-11	1	1	16	1	0	0	1	4	1	0	0	0
2021-08-11	1	1	11	0	0	0	1	6	0	0	0	0
2021-08-11	1	1	9	1	0	0	1	3	0	0	0	0
2021-08-11	1	1	4	0	0	0	1	4	1	0	0	0
2021-08-11	1	1	2	0	0	0	1	4	0	0	0	0
2021-08-11	1	1	1	0	0	0	1	5	0	0	0	0
2021-08-12	1	1	12	0	0	0	1	4	0	0	0	0
2021-08-12	1	1	8	0	0	0	1	6	0	0	0	0
2021-08-12	1	1	44	0	0	0	2	5	0	0	0	0
2021-08-13	1	1	36	1	0	0	0	3	0	0	0	0
2021-08-13	1	1	1	1	0	0	1	7	1	1	0	0
2021-08-13	1	1	4	1	0	0	1	4	0	0	0	0
2021-08-14	1	1	24	1	0	0	2	6	1	0	0	0
2021-08-14	1	1	32	1	0	0	2	5	1	0	0	0
2021-08-14	1	1	41	1	0	0	2	4	0	0	0	0
2021-08-15	1	1	54	1	0	0	0	3	0	0	0	0
2021-08-16	1	1	2	1	0	0	1	6	0	0	0	0
2021-08-16	1	1	3	1	0	0	1	3	1	0	0	0
2021-08-16	1	1	2	1	0	0	1	4	0	0	0	0
2021-08-16	1	1	1	0	0	0	1	7	1	1	0	0
2021-08-16	1	0	2	0	0	0	1	4	0	0	0	0
2021-08-16	1	1	1	1	0	0	0	8	1	1	0	0
2021-08-16	1	1	0	1	0	0	1	4	0	0	0	0
2021-08-16	1	1	0	1	0	0	1	7	1	0	0	0
2021-08-16	1	1	5	0	0	0	1	7	1	0	0	0
2021-08-16	1	1	1	0	0	0	1	10	1	1	0	0
2021-08-17	1	1	71	0	0	0	1	5	1	0	0	0
2021-08-18	1	1	9	1	0	0	1	4	0	0	0	0
2021-08-18	1	1	4	0	0	0	1	4	0	0	0	0
2021-08-19	1	1	1	1	0	0	1	9	1	1	0	0
2021-08-19	1	1	3	1	0	0	2	8	1	0	0	0
2021-08-21	0	1	1	0	0	0	1	6	1	0	0	0
2021-08-21	1	1	1	0	0	0	1	3	0	0	0	0
2021-08-21	1	1	1	1	0	0	1	9	1	1	0	0
2021-08-22	1	1	12	1	0	0	1	7	1	0	0	0
2021-08-27	1	0	1	0	0	0	1	7	0	0	0	0
2021-08-31	1	1	0	1	0	0	1	6	1	0	0	0
2021-09-03	1	1	6	0	0	0	1	5	1	0	0	0
2021-09-04	1	1	5	0	0	0	1	4	0	0	0	0
2021-09-05	1	1	1	1	0	0	1	7	0	0	0	0
2021-09-07	1	1	37	1	0	0	1	5	1	0	0	0
2021-09-09	1	1	2	1	0	0	1	4	1	0	0	0
2021-09-10	1	1	0	0	0	0	1	5	0	0	0	0
2021-09-14	1	1	3	0	0	0	1	8	1	0	0	0
2021-09-15	1	1	38	1	0	0	0	3	0	0	0	0
2021-09-18	1	1	2	0	0	0	1	8	1	1	0	0
